# Supplementary material for: Extracellular Vesicles as Biological Indicators and Potential Sources of Autologous Therapeutics in Osteoarthritis
Source: Int J Mol Sci. 2021 Aug 3;22(15):8351. doi: 10.3390/ijms22158351 (PMC8347326; doi:10.3390/ijms22158351)
Supplement: Supplementary file 1 [file ijms-22-08351-s001.zip]

Archive with 1 entries (1 files):
- ijms-1288206-supplementary.pdf
